# Supplementary material for: Characterization, Antioxidant Potential, and Pharmacokinetics Properties of Phenolic Compounds from Native Australian Herbs and Fruits
Source: Plants (Basel). 2023 Feb 21;12(5):993. doi: 10.3390/plants12050993 (PMC10005590; doi:10.3390/plants12050993)
Supplement: Supplementary file 1 [file plants-12-00993-s001.zip]

Archive with 1 entries (1 files):
- plants-2250471-supplementary.pdf
